# Supplementary material for: In-Depth Exploration of Chemical Constituents from Justicia procumbens L. Through UHPLC-Q-Exactive Orbitrap Mass Spectrometry
Source: Molecules. 2025 Aug 30;30(17):3554. doi: 10.3390/molecules30173554 (PMC12430035; doi:10.3390/molecules30173554)
Supplement: Supplementary file 1 [file molecules-30-03554-s001.zip]

Archive with 1 entries (1 files):
- molecules-3824471-supplementary.pdf
